# Supplementary material for: Responses of mediterranean freshwater invertebrates to the fungicide difenoconazole across different macrophyte dominance conditions: A mesocosm study
Source: Ecotoxicology. 2026 Feb 18;35(3):58. doi: 10.1007/s10646-026-03042-7 (PMC12917022; doi:10.1007/s10646-026-03042-7)
Supplement: Supplementary file 2 — Supplementary Material 2 [file 10646_2026_3042_MOESM2_ESM.xlsx]

## Sheet: Description 
Sample code	Sampling date	Day relative to first application	Cosm number	Macrophyte condition (M: macrophytes; NM: no macrophytes)	Difenoconazole concentration (µg/L)
D01_NM_0	2023-10-25	-7	1	NM	0
D17_NM_0	2023-10-25	-7	17	NM	0
D22_NM_0	2023-10-25	-7	22	NM	0
D03_M_0	2023-10-25	-7	3	M	0
D07_M_0	2023-10-25	-7	7	M	0
D16_M_0	2023-10-25	-7	16	M	0
D10_NM_2	2023-10-25	-7	10	NM	2
D13_NM_2	2023-10-25	-7	13	NM	2
D21_NM_2	2023-10-26	-7	21	NM	2
D04_M_2	2023-10-26	-7	4	M	2
D06_M_2	2023-10-26	-7	6	M	2
D09_M_2	2023-10-26	-7	9	M	2
D02_NM_20	2023-10-26	-7	2	NM	20
D14_NM_20	2023-10-26	-7	14	NM	20
D24_NM_20	2023-10-26	-7	24	NM	20
D12_M_20	2023-10-26	-7	12	M	20
D15_M_20	2023-10-26	-7	15	M	20
D19_M_20	2023-10-26	-7	19	M	20
D05_NM_200	2023-10-27	-7	5	NM	200
D08_NM_200	2023-10-27	-7	8	NM	200
D18_NM_200	2023-10-27	-7	18	NM	200
D11_M_200	2023-10-27	-7	11	M	200
D20_M_200	2023-10-27	-7	20	M	200
D23_M_200	2023-10-27	-7	23	M	200
D01_NM_0	2023-11-29	30	1	NM	0
D17_NM_0	2023-11-29	30	17	NM	0
D22_NM_0	2023-11-29	30	22	NM	0
D03_M_0	2023-11-29	30	3	M	0
D07_M_0	2023-11-29	30	7	M	0
D16_M_0	2023-11-29	30	16	M	0
D10_NM_2	2023-11-29	30	10	NM	2
D13_NM_2	2023-11-29	30	13	NM	2
D21_NM_2	2023-11-29	30	21	NM	2
D04_M_2	2023-11-29	30	4	M	2
D06_M_2	2023-11-29	30	6	M	2
D09_M_2	2023-11-29	30	9	M	2
D02_NM_20	2023-11-30	30	2	NM	20
D14_NM_20	2023-11-30	30	14	NM	20
D24_NM_20	2023-11-30	30	24	NM	20
D12_M_20	2023-11-30	30	12	M	20
D15_M_20	2023-11-30	30	15	M	20
D19_M_20	2023-11-30	30	19	M	20
D05_NM_200	2023-11-30	30	5	NM	200
D08_NM_200	2023-11-30	30	8	NM	200
D18_NM_200	2023-11-30	30	18	NM	200
D11_M_200	2023-11-30	30	11	M	200
D20_M_200	2023-11-30	30	20	M	200
D23_M_200	2023-11-30	30	23	M	200
D01_NM_0	2024-01-03	60	1	NM	0
D17_NM_0	2024-01-03	60	17	NM	0
D22_NM_0	2024-01-03	60	22	NM	0
D03_M_0	2024-01-03	60	3	M	0
D07_M_0	2024-01-03	60	7	M	0
D16_M_0	2024-01-03	60	16	M	0
D10_NM_2	2024-01-03	60	10	NM	2
D13_NM_2	2024-01-03	60	13	NM	2
D21_NM_2	2024-01-03	60	21	NM	2
D04_M_2	2024-01-03	60	4	M	2
D06_M_2	2024-01-03	60	6	M	2
D09_M_2	2024-01-03	60	9	M	2
D02_NM_20	2024-01-03	60	2	NM	20
D14_NM_20	2024-01-03	60	14	NM	20
D24_NM_20	2024-01-03	60	24	NM	20
D12_M_20	2024-01-03	60	12	M	20
D15_M_20	2024-01-03	60	15	M	20
D19_M_20	2024-01-03	60	19	M	20
D05_NM_200	2024-01-03	60	5	NM	200
D08_NM_200	2024-01-03	60	8	NM	200
D18_NM_200	2024-01-03	60	18	NM	200
D11_M_200	2024-01-03	60	11	M	200
D20_M_200	2024-01-03	60	20	M	200
D23_M_200	2024-01-03	60	23	M	200
D01_NM_0	2024-01-31	90	1	NM	0
D17_NM_0	2024-01-31	90	17	NM	0
D22_NM_0	2024-01-31	90	22	NM	0
D03_M_0	2024-01-31	90	3	M	0
D07_M_0	2024-01-31	90	7	M	0
D16_M_0	2024-01-31	90	16	M	0
D10_NM_2	2024-01-31	90	10	NM	2
D13_NM_2	2024-01-31	90	13	NM	2
D21_NM_2	2024-01-31	90	21	NM	2
D04_M_2	2024-01-31	90	4	M	2
D06_M_2	2024-01-31	90	6	M	2
D09_M_2	2024-01-31	90	9	M	2
D02_NM_20	2024-01-31	90	2	NM	20
D14_NM_20	2024-01-31	90	14	NM	20
D24_NM_20	2024-01-31	90	24	NM	20
D12_M_20	2024-02-01	90	12	M	20
D15_M_20	2024-02-01	90	15	M	20
D19_M_20	2024-02-01	90	19	M	20
D05_NM_200	2024-02-01	90	5	NM	200
D08_NM_200	2024-02-01	90	8	NM	200
D18_NM_200	2024-02-01	90	18	NM	200
D11_M_200	2024-02-01	90	11	M	200
D20_M_200	2024-02-01	90	20	M	200
D23_M_200	2024-02-01	90	23	M	200

## Sheet: Macroinv (ind per sample)
Sample code	Day relative to first application	Macrophyte condition	Difenoconazole concentration (µg/L)	Dugastella	Palaemonetes zariquiey	Echinogammarus	Isopoda	Caenis sp.	Cloeon sp.	Hydracarina	Zygoptera	Ansipotera	Chironomidae	Orthochladiinae sp.	Culicidae	Trichoptera	Diptera pupa	Corixa sp.	Gerris sp.	Notonecta sp.	Mesoveliidae	Dytiscidae adult total	Dytiscidae terrestrial	Dytiscidae larvae	Dytiscidae small larvae	Hydroglyphus	Physella acuta	Melanopsis	Planorbidae	Platyhelminthes	Araneae
D03_M_0	-7	M	0	1									47		2					2		6		1		1	8		15
D07_M_0	-7	M	0	9				3			1		30		1			1		16		10				3	3		18	1
D16_M_0	-7	M	0	4		1	2	1			6		99	2	1					2		5					5		1
D04_M_2	-7	M	2	8				10	2				56	4	2					1		5			2	3	15		9
D06_M_2	-7	M	2	6	2			2	1		5		28	4	2					2		20			1	3	15		11	1
D09_M_2	-7	M	2	3	1			1			7		88	5	4					1		14				1	5		10
D12_M_20	-7	M	20	7				2			4		33	2						1		13				1	3	2	2
D15_M_20	-7	M	20	4		1		1			4		69	7	4					3		10				5	12		19
D19_M_20	-7	M	20	10				6			2		230	2	3					8		8				2	4		3
D11_M_200	-7	M	200	7				1			5		88	6	3					1	7	14			1	2	11		8
D20_M_200	-7	M	200	3	2	1		1			3		89		3					6	1	10				2	22		3
D23_M_200	-7	M	200	7			1	6			8	5	212		12					2	4	8				2	6		5
D03_M_0	30	M	0	7							3		13									13				2	11		45
D07_M_0	30	M	0	12				3	1		1		30					2		3		9				1	9	2	20	3
D16_M_0	30	M	0	3		1		1	2		1		38	3		1				1		4				2	27		9
D04_M_2	30	M	2	2	1				2		1		120							1		6				1	23		6
D06_M_2	30	M	2	11	3			1			5		35							1		12				2	18	1	24	1
D09_M_2	30	M	2	7	1			2			3		74			1			1	2		6					19		8
D12_M_20	30	M	20	4				3					32							2		6				5	22	2	13
D15_M_20	30	M	20	18	1			13			2		79							1							12		14
D19_M_20	30	M	20	5				2			2		49							3		8	1			3	25		12
D11_M_200	30	M	200	2	2						2		86							4		10	1				14	2	11
D20_M_200	30	M	200	2		1					1		51						1	4		8					29		3
D23_M_200	30	M	200	1	1						5	3	102							12		3					17		2
D03_M_0	90	M	0	5	1			3	12		2		34	2						2		11				6		2	36
D07_M_0	90	M	0	14	1			5	3				72	8								5				3	12	2	48	1
D16_M_0	90	M	0	4	5			6			3		17			3				3		11				6	27		38
D04_M_2	90	M	2	13	1			18					33	1						4		7	1				21		24
D06_M_2	90	M	2	13	2			2			2		34			2				16		18	1				49		63	1
D09_M_2	90	M	2	15		1		7			2		29							14		25	2			4	18	1	9
D12_M_20	90	M	20	10	1			3	2				44	9						2		9				5	9	2	20		1
D15_M_20	90	M	20	14	1			30			1		21	7						4		4				2	14		14		2
D19_M_20	90	M	20	21	3			14			1		87	14						1		5					23		11
D11_M_200	90	M	200								2		21	2						9		17	1			1	13		22		2
D20_M_200	90	M	200					2			3		44						1	4		9				3	51		9
D23_M_200	90	M	200					1	1		4	3	8							4		5					15		5
D01_NM_0	-7	NM	0	9				13					46	5	1				2	2		6				1			1
D17_NM_0	-7	NM	0	2					1			4	34	1					4	5		15				2	1
D22_NM_0	-7	NM	0	4	1						1		34		2					3		9					5		6
D10_NM_2	-7	NM	2	13				16					38		1					13		8			1		4
D13_NM_2	-7	NM	2	5	1			12	1				75		1					1		19				1	2			1
D21_NM_2	-7	NM	2									9	54	5	2					2		17				5
D02_NM_20	-7	NM	20	4				5					18	1	1					3		6				1	4		1
D14_NM_20	-7	NM	20	5				1					38	3	1			1		3		3					2
D24_NM_20	-7	NM	20	12	1			1					19	2					1	1		11				3	2		1
D05_NM_200	-7	NM	200	1									75							5		4				1	4	1	1
D08_NM_200	-7	NM	200	5				14			1		65	3						1		8				2	4	1
D18_NM_200	-7	NM	200	14	1			1					68		2					2	3	25				12	4		7
D01_NM_0	30	NM	0	14	1			67		1			64							2		5				2	1		1
D17_NM_0	30	NM	0	5	1		1	2	5				57							1		7					8		2
D22_NM_0	30	NM	0	8	3								26			2				2		4				2	13		1
D10_NM_2	30	NM	2	16	4			20					62			8	2			8		7					5		3
D13_NM_2	30	NM	2	21	1			8			2		132			2				1		10	1			1	5		4
D21_NM_2	30	NM	2		4							4	39							2		12					21		4
D02_NM_20	30	NM	20	4				9					61							1		3					1
D14_NM_20	30	NM	20	7	1							1	92							7		16				5	14
D24_NM_20	30	NM	20	36	1			1		1			74					1				20	1			7	10		1
D05_NM_200	30	NM	200	2				1					95							7		9					22	1	3
D08_NM_200	30	NM	200	6	1			14					58					1		7		10					7	1
D18_NM_200	30	NM	200	2				1					71							9		13					1		1
D01_NM_0	90	NM	0	19	2			43	6	3			38	4						4		15	1			14	4
D17_NM_0	90	NM	0	13	2			3	12				12			2				11		9				1	7
D22_NM_0	90	NM	0	6	1								21			1				2		8				7	16	1
D10_NM_2	90	NM	2	8	2	1		20					54	7		2				7		9	1			2	8	1	3
D13_NM_2	90	NM	2	8	1			8			1		31	4						8		17				9	2		23
D21_NM_2	90	NM	2	5				2				1	74			2				6		9				1	22		2		1
D02_NM_20	90	NM	20	27	2			4					21	3						4		2					3		3
D14_NM_20	90	NM	20	9				4				2	19							4		9	1				2	1	2
D24_NM_20	90	NM	20	12	1			3					32									17				6	7		1
D05_NM_200	90	NM	200					1					43	5						4		14	1			1	17		5
D08_NM_200	90	NM	200	5				14					56	11						4		13				1	23
D18_NM_200	90	NM	200	2	1			2					8	15						8		11					6		2

## Sheet: Zooplankton density (ind per L)
Sample code	Day relative to first application	Macrophyte condition	Difenoconazole concentration (µg/L)	Daphnia pulicaria	Ceriodaphnia reticulata	Bosmina longirostris	Chidorus sphaericus	Coronatella rectangula	Simochephalus vetulus	Pleuroxus aduncus	Macrothrix sp	Kurzia sp	sum copepodito cyclopido	Acanthocyclops americanus	Microcyclops varicans	Tropocyclops prasinus	Copepodito cyclopido	Copepodite calanoide	Copepodito calanoide	Copidodiaptomus numidicus	Nauplii	Anuraepsis sp	Bdelloide	Brachionus calyciflorus	Brachionus quadridentatus	Brachionus plicatillis	Brachionus havanaensis	Platyas sp	Cephalodella Gibba	Corulella sp	Euchlanis sp	Lecane cornuta	Lecane quadridentata	Lepadella patella	Lecane bulla	Lecane closterocerca	Lecane candida	Lecane luna	Lecane lunaris	Testudinella sp	Trichocerca sp	Trichotia sp	Hexarthra sp	Polyarthra sp	Notholca sp	Keratella	Keratella coclearis	Keratella quadrata	Keratella tropica
D03_M_0	-7	M	0	0	1.2	0	0	0	0	0	0.2	0	6	0.2	0	0	5.8	0.4	0.4	0	80.4	0.2	0	0	0	0	0.4	0	0	0	0	0	1.6	0	0	0	0	0	0	0	0	0	0	11.2	0	7.6	0	0	7.6
D07_M_0	-7	M	0	0	0.6	0	0	0	0	0	0	0	4	0	0	0	4	0.4	0.4	0	70	0	0	2	0	0	0	0	0	0	0	0	1.8	0	0	0	0	0	0	0	0	0	0	5.2	0	4.4	1.2	0	3.2
D16_M_0	-7	M	0	0	1.2	0	0	0	0	0	0.2	0	6	0.2	0	0	5.8	0	0	0	83.6	0	0	0.4	0	0	0	0	0	0	0	0	0	0	0	0	0	0	0	0	0	0	0	12	0	4	0.8	0	3.2
D04_M_2	-7	M	2	0	0	0	0	0	0	0	0.2	0	7	1.6	0	0	5.4	2	0	2	371.2	0	0	0	0	0	0	0	0	1.4	0	0	0	0	0	0	0	0	0	0.6	0	0	0	48	0	140	16.8	0	123.2
D06_M_2	-7	M	2	0	3	0	0	0	0.2	0	0	0	3.4	0	0	0	3.4	2.4	0	2.4	183.6	0	0	0	0	0	0	0	0	0	0	0	0	0	0	0	0	0	1	0	0	0	0	4.6	0	31	2.4	0.6	28
D09_M_2	-7	M	2	0	1.6	0	0	0	0	0	0	0	5.4	0.4	0	0	5	0	0	0	154	2.2	0	0	0	0	0	0	0	0	0	0.4	0	0	0	0	0	0	0	0	0	0	0	23.6	0	33	8.8	0	24.2
D12_M_20	-7	M	20	0	6.6	0	0	0	1.2	0	0	0	17.2	0	0	0	17.2	3	0	3	172.4	0.8	0	0	0	0	0	0	0	0	0	0	0	0	1.6	0	0	0	0	0	0	0	0	36.4	0	41.8	8.6	0	33.2
D15_M_20	-7	M	20	0	0.4	0	0	0	0	0	0.2	0	4.4	3.4	0	0	1	0.4	0	0.4	68	0	0	0	0	0	0.4	0	0	0	0	0	0	0	0	0	0	0	0	0	0	0	0	1.2	0	11.2	3.2	0	8
D19_M_20	-7	M	20	0	4	0	0	0	0	0	0	0	2.2	0.4	0	0	1.8	3.4	0	3.4	397.6	0	0	0	0	0	0	0	0	0	0	0	1.2	0	0	0	0	0	0	0.4	0	0	0	19.6	0	17.8	1.2	0	16.6
D11_M_200	-7	M	200	0	0.4	0	0	0	0	0	0	0	4.2	0	0	0	4.2	1	0	1	108	0	0	0	0	0	0	0	0	0	0	0	0	0	0	0	0	0	0	0	0	0	0	14.4	0	38	10	0	28
D20_M_200	-7	M	200	0	0.4	0	0	0	0	0	0	0	3.2	2.2	0	0	1	0.2	0	0.2	52	0	0	0	0	0	0	0	0	0	0	0	0	0	0.2	0	0	0	0.4	0	0	0	0	10.2	0	49	19.4	0	29.6
D23_M_200	-7	M	200	0	0.6	0	0	0	0	0	0	0	3.4	0.2	0	0	3.2	0	0	0	84	0	0	0	0	0	0	0	0	0	0	0	0	0	0	0	0	0	0.2	0	0	0	0	14.4	0	29.2	6.4	0	22.8
D03_M_0	30	M	0	0	2	0	0	0	0	0	0	0	0.2	0	0	0	0.2	26.8	0	26.8	118.8	0	0	0	0	0	1.4	0	0	0	0	0	3.2	0	1.2	0	0	0	0	0	0	0	0	1.8	0	40	22.8	1.6	15.6
D07_M_0	30	M	0	0	0.8	0	0	0	0	0	0	0	0.8	0	0	0	0.8	4.2	0	4.2	34	0	0	0	0	0	0	0	0	0	0	0	0	0	0	0	0	0	0	0	0.4	0	0	7.6	0	13.8	6.8	0.2	6.8
D16_M_0	30	M	0	0	0	0	0	0	0.2	0	0	0	0	0	0	0	0	0	0	0	0	0	0	0	0	0	0.2	0	0	0	0	0	3.4	0	0	0	0	0	0	0	0	0	0	0	0	3.8	0.8	0.4	2.6
D04_M_2	30	M	2	0	0.4	0	0	0	0	0	0	0	0	0	0	0	0	29.4	0	29.4	60	0	0	0	0	0	0	0	0	0	0	0	0	0	0	0.4	0	0	0	0	0.6	0	0	0.4	0	35.6	14.4	0.4	20.8
D06_M_2	30	M	2	0	1	0	0	0	0	0	0	0	2.2	0.2	0	0	2	10	0	10	350.4	0	0	0	0	0	0	0	0	0	0	0	0.6	0	0.4	0	0	0	0	0	2.4	0	0	0.4	0	28.4	16.8	0.8	10.8
D09_M_2	30	M	2	0	0	0	0	0	0	0	0	0	2.2	0	0	0	2.2	3.8	0	3.8	134.4	0	0	0	0	0	0	0	0	0	0	0	0.4	0	0	0	0	0	0	0	0.8	0	0	2.4	0	13.6	8.8	0	4.8
D12_M_20	30	M	20	0	1.4	0	0	0	0	0	0	0	2.2	0	0	0	2.2	9.2	0	9.2	94.4	0	0	0	0	0	0	0	0	0	0	0	0	0	0	0	0	0	0	0	0	0	0	0.6	0	6	5.2	0	0.8
D15_M_20	30	M	20	0	0	0	0	0	0.6	0	0	0	4.6	0.4	0	0	4.2	0.8	0	0.8	110.8	0	0	0	0	0	0	0	0	0	0	0	0.4	0	0	0.4	0	0	0	0	0	0	0	1.2	0	12.8	10.2	0	2.6
D19_M_20	30	M	20	0	0	0	0	0	0	0	0	0	0.4	0	0	0	0.4	1.2	0	1.2	28.4	0	0	0	0	0	0.4	0	0	0	0	0	0.6	0	0	0	0	0	0	0.4	0	0	0	0	0	18.8	11.2	0	7.6
D11_M_200	30	M	200	0	0	0	0	0	0	0	0	0	0	0	0	0	0	0	0	0	1.6	0	0	0	0	0	0	0	0	0	0	0	0	0	0	0.4	0	0	0	0	0	0	0	0.6	0	10.2	9.6	0	0.6
D20_M_200	30	M	200	0	0	0	0	0	0	0	0	0	0.2	0	0	0	0.2	0	0	0	1.2	0	0	0	0	0	0	0	0	0	0	0	0.8	0	0	0	0	0	0	0	0	0	0	0	0	0.6	0.6	0	0
D23_M_200	30	M	200	0	0	0	0	0	0	0	0	0	0	0	0	0	0	0	0	0	0	0	0.8	0	0	0	0	0	0	0	0	0	1.2	0	0	0	0	0	0	0	0	0	0	0	0	0.4	0	0	0.4
D03_M_0	90	M	0	0	0	0	0	0	0	0	0	0	0.2	0	0	0	0.2	5	5	0	62	0	0	0	0	0	0	0	0	0	0	0	0	2.8	0	0.4	0	0	0	0	0	0	0	0	0	34	33.2	0	0.8
D07_M_0	90	M	0	0	0	0	0	0	0	0	0	0	0	0	0	0	0	17.6	17.6	0	128	0	0	0	0	0	0	0	0	0	0	0	0	0	0	0	0	0	0	0.4	0	0	0	0	0	6	5.6	0	0.4
D16_M_0	90	M	0	0	0	0	0	0	0	0	0	0	1.8	0.2	0	0	1.6	0.4	0.4	0	104.8	0	0	0	0	0	0	0	0	0	0	0	0	0.4	0	0.8	0	0	0	0	0	0	0	0.4	0	8	6	0.8	1.2
D04_M_2	90	M	2	0	0.4	0	0	0	0	0	0	0	3.2	0.2	0	0	3	11.2	11.2	0	186.8	0	0	0	0	0	0	0	0	0	0	0	0	0	0	0	0	0	0	0.4	0.8	0	0	0	0	21.6	20	1.6	0
D06_M_2	90	M	2	0	0.2	0	0	0	0.2	0	0	0	2.6	0	0	0	2.6	30.8	30.8	0	161.2	0	0	0	0	0	0	0	0	0	0	1.2	0	0	0	2	0	0	0	0	0.8	2.4	0	0	0	2	2	0	0
D09_M_2	90	M	2	0	0.2	0	0	0	1	0	0	0	6.4	0.2	0	0	6.2	6.8	6.8	0	107.6	0	0	0	0	0	0	0	0	0	0	0	0	0	0.8	2	0	0	0	0	1.2	3.2	0	0	0	2.6	2.4	0.2	0
D12_M_20	90	M	20	0	0	0	0	0	0	0	0	0	0.6	0	0	0	0.6	3.2	3.2	0	48.4	0	0	0	0	0	0	0	0	0	0	0	0	0.4	0	0	0	0	0	0	0.8	0.4	0	0	0	7.2	6.8	0	0.4
D15_M_20	90	M	20	0	0	0	0	0	0	0	0	0	0.6	0.2	0	0	0.4	1.6	1.6	0	229.6	0	0	0	0	0	0	0	0	0	0	0	14.4	0	0	0	0	0	0	0	1.2	0	0	0	0	16.4	16.4	0	0
D19_M_20	90	M	20	0	0	0	0	0	1	0	0	0	1.2	0	0	0	1.2	5.4	5.4	0	98	0	0	0	0	0	0	0	0	0	0	0	0	0	0	0.4	0	0	0	0	0	0	0	17.2	0	13.2	9.6	3.2	0.4
D11_M_200	90	M	200	0	0	0	0	0	0	0	0	0	0	0	0	0	0	0	0	0	0	0	0	0	0	0	0	0	0	0	0	0	0	2.4	0	1.2	0	0	0	0	0	0	0	0	0	0.8	0	0	0.8
D20_M_200	90	M	200	0	0	0	0	0	0	0	0	0	0	0	0	0	0	0	0	0	0.4	0	0	0	0	0	0	0	0	0	0	0	0	8	0	38.4	0	0	0	0	0	0	0	0	0	0.8	0.8	0	0
D23_M_200	90	M	200	0	0	0	0	0	0	0	0	0	0.2	0	0	0	0.2	0	0	0	1.2	0	0	0	0	0	0	0.4	0	0	0	0	0	4.8	1.6	99.2	0	0	0	0	0.4	0	0	0	0	3.6	1.2	0.4	2
D03_M_0	60	M	0	0	0.2	0	0	0	1	0	0	0	1.2	0.4	0	0	0.8	0	0	0	30	0	0	0	0	0	0	0	0	0	0	0	0	3.6	0	5.2	0	0	0	1.2	0.4	0.4	0	0	0	17.6	17.2	0.4	0
D07_M_0	60	M	0	0	0.2	0	4.6	0	2.2	0	0	0	3.2	0.6	0	0	2.6	0	0	0	31.6	0	0	0	0	0	0	0	0	0	0	0	0	0.4	0	0	0	0	0	1.2	0	0	0	0.4	0	2	2	0	0
D16_M_0	60	M	0	0	0	0	4.6	0	0.4	0	0	0	9	0	0	0	9	2	0	2	30.8	0	0	0	0	0	0	0	0	0	0	0	0.2	0	0	0	0	0	0	0	0.2	0	0	0	0	2.2	1.4	0.4	0.4
D04_M_2	60	M	2	0	0	0	0	0	0	0	0	0	1.2	0.4	0	0	0.8	0	0	0	49.2	0	0	0	0	0	0	0	0	0	0	0	0	0.4	0	0	0	0	0	0.8	0.4	0.4	0	0.4	0	8	6.4	0	1.6
D06_M_2	60	M	2	0	0.8	0	0.8	0	4	0	0	0	6.4	0	0	0	6.4	0	0	0	188.8	0	0.4	0	0	0	0	0	0	0	0	0	0	0.4	0.4	0	0	0	0	0	0	8	0	0	0	49.6	46.4	0	3.2
D09_M_2	60	M	2	0	0	0	0	0	1.2	0	0	0	1.2	0.4	0	0	0.8	0	0	0	76	0	0	0	0	0	0	0	0	0	0	0	0	1.6	0	0	0	0	0.8	0	0.8	3.2	0	0	0	1.6	1.6	0	0
D12_M_20	60	M	20	0	0	0	1.4	0	1	0	0	0	1.6	0	0	0	1.6	10.6	0	10.6	34	0	0	0	0	0	0	0	0	0	0	0	0	0	0	0	0	0	0	0	0.4	0	0	0	0	9.2	8	0.6	0.6
D15_M_20	60	M	20	0	0	0	2.2	0	0	0	0	0	0.8	0.8	0	0	0	0	0	0	35.6	0	0	0	0	0	0	0	0	0	0	0	0	0.8	0	0	0	0	0	0	1.6	0	0	0	0	14.4	11.2	0	3.2
D19_M_20	60	M	20	0	0	0	0	0	0	0	0	0	0.4	0	0	0	0.4	0	0	0	2	0	0	0	0	0	0	0	0	0	0	0	0	0.4	0	0.4	0	0	0	0	0.4	0	0	0	0	3.2	2.8	0	0.4
D11_M_200	60	M	200	0	0	0	0	0	0	0	0	0	0	0	0	0	0	0	0	0	5.6	0	0	0	0	0	0	0	0	0	0.2	0.6	0	12.2	1.4	22.8	0	0	0	0	0.6	0	0	0	0	3.4	3	0	0.4
D20_M_200	60	M	200	0	0	0	0	0	0	0	0	0	0	0	0	0	0	0	0	0	0.8	0	0	0	0	0	0	0	0	0	0	0	0	3.6	0	2	0	0	0	0	0	0	0	0	0	1.2	0.8	0	0.4
D23_M_200	60	M	200	0	0	0	0	0	0	0	0	0	0	0	0	0	0	0	0	0	0	0	0	0	0	0	0	0	0	0	0	0	0	5.2	0.4	88.4	0	0	0	0	1.6	0	0	0	0	4	4	0	0
D01_NM_0	-7	NM	0	0	6.4	0	0	0	0	0	0	0	9.6	0.2	0	0	9.4	1	0.8	0.2	53.2	0	0	38.4	0	0	2.8	0	0	0	0	0	1.6	0	1.2	0.4	0	0	0	0	0	0	0	2.4	0	33.2	1.6	0	31.6
D17_NM_0	-7	NM	0	0	3.2	0	0	0	0	0	0.2	0	13.2	0.4	0	0	12.8	0.4	0.4	0	62.4	17.6	0	0	0	0	2.4	0	0	0	0	0	4	0	0	0	0	0	0	0	0	0	0	95.2	0	43.2	4	0	39.2
D22_NM_0	-7	NM	0	0	1.6	0	0	0	0	0	0.6	0	6.2	0	0	0	6.2	0.2	0	0.2	76.8	0	0.6	0	0	0	0.2	0	0	0	0	0	7.2	0	0	0	0	0	0	0	0	0	0	12	0	20.2	0	0.2	20
D10_NM_2	-7	NM	2	0	0.4	0	0	0	0	0.2	0	0	8	0	0	0	8	0.8	0.8	0	42.4	60	0	8	0	0	0.8	0	0	0	0	0	0	0.4	0	0	0	0	0	0	0	0	0	63	0	47.8	3.6	0	44.2
D13_NM_2	-7	NM	2	0	0	0	0	0	0	0	0	0	11	0.6	0	0	10.4	0.4	0.4	0	48.4	4.8	0	0	0	0	0	0	0	0	0	0	0.4	0	0	0	0	0	0.2	0	0	0	0	51.8	0	93.8	2.2	0	91.6
D21_NM_2	-7	NM	2	0	1.6	0	0	0	0	0	0	0	12.2	0	0	0	12.2	1	1	0	53.2	2.8	0	0	0	0	0	0	0	0	0	0	0	0	0	0	0	0	0	0	0	0	0	8	0	34.8	5.6	0	29.2
D02_NM_20	-7	NM	20	0	1.4	0	0	0	0.4	0	0.4	0	18.4	0.4	0	0	18	2	0.2	1.8	186.4	0	0	0	0	0	1	0	0	0	0	0	3.4	0	0	0	0	0	0.8	0.4	0	0	0	18	0	43.8	11.6	0.6	31.6
D14_NM_20	-7	NM	20	0.4	8.6	0	0	0	1	0	0	0	6.4	0.2	0	0	6.2	3	0	3	31.6	0	0	0	0	0	0	0	0	0	0	0	2.4	0	0	0	0	0	0	0	0	0	0	2.8	0	6	1.2	0	4.8
D24_NM_20	-7	NM	20	0	10.8	0	0	0	0.4	0	0	0	17.6	7.8	0	0	9.8	5.2	0	5.2	322.4	0	0	0	0	0	0	0	0	0	0	0	0	0	0	0	0	0	0	0	0	0	0	11.2	0	33.4	1.4	0	32
D05_NM_200	-7	NM	200	0	3.4	0	0	0	0	0	0	0	3.8	0.4	0	0	3.4	2	0	2	162.4	0	0	0	0	0	0.4	0	0	0	0	0	1	0	0.4	0	0	0	0	0	0	0	0	13.6	0	19	6.2	0	12.8
D08_NM_200	-7	NM	200	0	1.2	0	0	0	0	0	0	0	3.8	0	0	0	3.8	0.8	0	0.8	93.6	0	0	0	0	0	0	0	0	0	0	0	0	0	0	0	0	0	0	0	0	0	0	16.4	0	31.2	6	0	25.2
D18_NM_200	-7	NM	200	0	1.8	0	0	0	0	0	0	0	6.4	4.2	0	0	2.2	0	0	0	82.4	0	0	0	0	0	0	0	0	0	0	0	0.8	0	0	0	0	0	0	0	0	0	0	22.8	0	30	10.8	0	19.2
D01_NM_0	30	NM	0	0	1	0	0	0	0	0	0	0	0	0	0	0	0	49.8	0	49.8	124	0	0	0.2	0	0	0.2	0	0	0	0	0	1	0	0.2	0	0	0	0	0	0	0	0	0	0	21.4	11.4	0.2	9.8
D17_NM_0	30	NM	0	0	0.2	0	0	0	0	0	0	0	3.4	0	0	0	3.4	0.6	0	0.6	108.8	2.4	0	0	0	0	0.2	0	0	0	0	0	2	0	0	0	0	0	0	0	0	0	0	0.4	0	211.2	195.8	0	15.4
D22_NM_0	30	NM	0	0	0.2	0	0	0	0	0	0	0	2.2	0.2	0	0	2	0	0	0	48.8	0	7.8	0	0	0	0	0	0	0	0	0	8.2	0	0	0	0	0	0	0	1	0	0	0	0	83	64	0	19
D10_NM_2	30	NM	2	0	0	0	0	0	0	0	0	0	7	0	0	0	7	8.2	0	8.2	264.8	0	0	0	0	0	0.2	0	0	0	0	0	0	0	0	0	0	0	0	0	0	0	0	1.4	0	287.2	240	0	47.2
D13_NM_2	30	NM	2	0	0.8	0	0	0	0	0	0	0	0.8	0	0	0	0.8	13.6	0	13.6	96.8	0	0	0	0	0	0.4	0	0	0	0	0	2.4	0	0	0	0	0	0	0	0	0	0	2.6	0	240	50.8	0	189.2
D21_NM_2	30	NM	2	0	0	0	0	0	0	0	0	0	1	0	0	0	1	2.2	0	2.2	39.2	0.4	0	0	0	0	0	0	0	0	0	0	8.4	0	0	0	0	0	0	0	0	0	0	0.4	0	92.8	36.8	0	56
D02_NM_20	30	NM	20	0	0.2	0	0	0	0	0	0	0	1.6	0	0	0	1.6	8.8	0	8.8	112	0	0	0	0	0	0	0.8	0	0	0	0	0	0	0	0	0	0	0	0	0	0	0	0	0	589.8	570.6	2.4	16.8
D14_NM_20	30	NM	20	0	0	0	0	0	0	0	0	0	2.4	0.2	0	0	2.2	6	0	6	22.2	0	0	0	0	0	0	0	0	0	0	0	0.6	0	0	0	0	0	0	0.2	0	0	0	0.2	0	28.4	27.4	0	1
D24_NM_20	30	NM	20	0	12.2	0	0	0	0	0	0	0	0.4	0.2	0	0	0.2	37.8	0	37.8	90.8	0	0	0	0	0	0	0	0	0	0	0	0.4	0	0	0	0	0	0	0.2	0	0	0	0	0	19.6	16.4	0	3.2
D05_NM_200	30	NM	200	0	0	0	0	0	0	0	0	0	0	0	0	0	0	0.2	0	0.2	2	0	0	0	0	0	0	0	0	0	0	0	0.4	0	0	0	0	0	0	0	0	0	0	0	0	2.8	1.2	0	1.6
D08_NM_200	30	NM	200	0	0	0	0	0	0	0	0	0	0.2	0	0	0	0.2	0.2	0	0.2	2.4	0	0	0	3.6	0	0	0	0	0	0	0	0.6	0	0	0	0	0.8	0	0	0	0	0.4	0	0	5	2.2	0	2.8
D18_NM_200	30	NM	200	0	0	0	0	0	0	0	0	0	0	0	0	0	0	0	0	0	0.8	0	0	0	0.4	0	0	0	0	0	0	0	0	0	0	0	0	0	0	0	0	0	0	0	0	1.6	1.6	0	0
D01_NM_0	90	NM	0	0	0	0	0	0	0	0	0	0	0	0	0	0	0	54.6	54.6	0	131.2	0	0	0	0	0	0	0	0	0	0	0	0	0	0	0	0	0	0	0	0	0	0	0.4	0	43.2	42.8	0	0.4
D17_NM_0	90	NM	0	0	0	0	0	0	0	0	0	0	0.8	0	0	0	0.8	0.2	0.2	0	257	0	0	0	0	0	0	0	0	0	0	0	0	0	0	0	0	0	0	0	0	0	0	0	0	152.4	137.6	0	14.8
D22_NM_0	90	NM	0	0	0	0	0	0	0	0	0	0	0	0	0	0	0	1.6	1.6	0	30.4	0	0	0	0	0	0	0	0	0	0	0	0	0	0	0.8	0	0	0	0	0	0	0	0	0	188.8	185.6	0	3.2
D10_NM_2	90	NM	2	0	0	0	0	0	0	0	0	0	0	0	0	0	0	8.8	8.8	0	243.2	0	0	0	0	0	0	0	0	0	0	0.8	0	0	0.8	0	0	0	0	0	1.6	0	0	0	0	72	67.2	0.8	4
D13_NM_2	90	NM	2	0	0.8	0	0	0	0	0	0	0	2.6	2.6	0	0	0	22	22	0	112.4	0	0	0	0	0	0	0	0	0	0	0	0	0.8	0	0.8	0	0	0	0	0.4	0	0	1.2	0	16.8	14	2.8	0
D21_NM_2	90	NM	2	0	0.8	0	0	0	1.4	0	0	0	19	10.4	0	0	8.6	2.2	2.2	0	66.8	0	0	0	0	0	0	0	0	0	0	0	0	0	0.4	1.6	0	0	0	0	0	0	0	5.2	0	49.2	44.8	1.6	2.8
D02_NM_20	90	NM	20	0	0	0	0	0	0	0	0	0	0	0	0	0	0	30	30	0	71.2	0	0	0	0	0	0	0	0	0	0	0	0	0	0	0	0	1.2	0	0	0.4	0	0	0	0	293.2	293.2	0	0
D14_NM_20	90	NM	20	0	0	0	0	0	0	0	0	0	0.4	0	0	0	0.4	7.6	7.6	0	209.6	0	0	0	0	0	0	0	0	0	0	0	0	0	0	0	0	0	0	0	0	0	0	0	0	18.6	12	6.4	0.2
D24_NM_20	90	NM	20	0	0	0	0	0	0	0	0	0	0.6	0	0	0	0.6	22	22	0	56.8	0	0	0	0	0	0	0	0	0	0	0	0	0	0	0	0	0	0	0	0	0	0	0	0	12.6	10.4	2.2	0
D05_NM_200	90	NM	200	0	0	0	0	0	0	0	0	0	0	0	0	0	0	0.2	0.2	0	2.8	0	0	0	0	0	0	0	0	0	0	0	0	3.2	0.4	0	0	0	0	0	0	0	0	0	0	35.2	32.4	0.8	2
D08_NM_200	90	NM	200	0	0	0	0	0	0	0	0	0	2	0.4	0	0	1.6	0	0	0	36	0	0	0	0	0	0	0.8	0	0	0	0	0	0.4	0	0	0	0	0	0	0	0	1.2	0.8	0	82.4	15.6	66.8	0
D18_NM_200	90	NM	200	0	0	0	0	0	0	0	0	0	1	0	0	0	1	0	0	0	3.2	0	0	0	0	0	0	1.6	0	0	0	0	0	0	0.4	1.6	0	0	0	0	0.8	0	0.4	0	0	35.6	7.2	0	28.4
D01_NM_0	60	NM	0	0	1.2	0	2.6	0	0.4	0	0	0	4.7	3.5	0	0	1.2	0	0	0	52	0	0.4	0	0	0	0	0	0	0	0	0	0	0	0	0	0	0	0	0.2	0	0	0	0	0	24	24	0	0
D17_NM_0	60	NM	0	0	0.2	0	1	0	0.8	0	0	0	8.8	0.2	0	0	8.6	0	0	0	193.6	0	0	0	0	0	0.4	0	0	0	0	0	0	0	0	0	0	0	0	0	0	0	0	0.4	0	219.2	211.2	0	8
D22_NM_0	60	NM	0	0	0	0	0.4	0	0.4	0	0	0.4	0.8	0	0	0	0.8	0	0	0	21.2	0	0	0	0	0	0	0	0	0	0	0.8	0.8	0	0	1.6	0	0	0	2.4	0	0	0	1.6	0	190.8	189.6	0	1.2
D10_NM_2	60	NM	2	0	0.4	0	0	0	0	0	0	0	0.4	0.4	0	0	0	0	0	0	104.8	0	0	0	0	0	0	0	0	0	0	0	0	0	0	0	0	0	0	0	1.2	0	0	0	0	126.8	122	0	4.8
D13_NM_2	60	NM	2	0	0	0	0	0	0.6	0	0	0	1.2	0.4	0	0	0.8	0	0	0	44	0	0	0	0	0	0	0	0	0	0	0	0	0	0	0	0	0	0	0	1.2	0	0	0	0	13.6	10.4	0	3.2
D21_NM_2	60	NM	2	0	1.6	0	0.8	0	0.8	0	0	0	1.4	0.4	0	0	1	0	0	0	43.6	0	2.4	0	0	0	0	0	0	0	0	0	0.4	0.4	0	2.4	0	0	0	0	0.4	0	0.4	0	0	44	40.8	0	3.2
D02_NM_20	60	NM	20	0	0	0	0	0	0	0	0	0	0	0	0	0	0	0	0	0	59.2	0	0	0	0	0	0	0	0	0	0	0	0.8	0.8	0.8	0	0	0	0	0	0.8	0	0	0	0	416.8	416.4	0	0.4
D14_NM_20	60	NM	20	0	0	0	0	0	0	0	0	0	0	0	0	0	0	0	0	0	0	0	0	0	0	0	0	0	0	0	0	0	0	0	0	0	0	0	0	0	0	0	0	0	1.6	0.8	0.8	0	0
D24_NM_20	60	NM	20	0	0.6	0	1	0	0	0	0	0	0	0	0	0	0	0	0	0	24	0	0	0	0	0	0	0	0	0	0	0	0	0	0	0	0	0	0	0.4	0	0	0	0	0	9.6	8.8	0	0.8
D05_NM_200	60	NM	200	0	0	0	0	0	0	0	0	0	0.2	0	0	0	0.2	0.6	0	0.6	4	0	0	0	0	0	0	0	0	0	0	0	0	0.2	0.8	0	0	0.2	0	0	0	0	0	0	0	4	3	0	1
D08_NM_200	60	NM	200	0	0	0	0	0	0	0	0	0	0.2	0	0	0	0.2	0	0	0	9.2	0	0	0	0	0	0	0	0	0	0	0	0	0.4	0	0	0	0	0	0.8	0	0	0	0	0	4	2.4	0	1.6
D18_NM_200	60	NM	200	0	0	0	0	0	0	0	0	0	0	0	0	0	0	0	0	0	4	0	0	0	0	0	0	0	0	0	0.6	0	0	0	0	0.4	0	0	0	0	0	0	0	0	0	3.6	3	0	0.6
[truncated: 3 more columns]

## Sheet: Physico-chemical parameters
Sample code	Sampling date	Sampling date	Cosm number	Macrophyte condition (M: macrophytes; NM: no macrophytes)	Difenoconazole concentration (µg/L)	Water Temperature ºC	Water Conductivity uS/cm	pH	Water O2 ppm	Water SatO2 %	Water SRP uM	Water total P uM	Water NO3 uM	Water NH4 uM	Water DIN uM	Water SST mg/l	Water SV mg/l	Water SV %	Water Chl-a ug/l	Water Alkalinity meq/L	Water Alkalinity mg/L de CaCO₃
D01_NM_0	-7	2023-10-24	1	NM	0	17.2	1092	9.15	11.81	123.5	0.1265	0.221633	30.3554	1.67952	32.0349	1.43	0.045	3.14685	1.89844	1.76	88.0792
D17_NM_0	-7	2023-10-24	17	NM	0	17.9	1127	9	9.23	97.2	0.0715	0.863203	23.1302	0.874559	24.0047	3.055	0.74	24.2226	4.61605	1.64	82.0738
D22_NM_0	-7	2023-10-24	22	NM	0	18.6	1170	9.15	11.14	117.8	0.2365	1.0965	24.8239	1.9095	26.7334	1.46	0.445	30.4795	2.6834	1.44	72.0648
D03_M_0	-7	2023-10-24	3	M	0	17.2	1099	9.11	9.83	102	0.0715	0.221633	22.8065	1.16204	23.9686	0.725	0.17	23.4483	1.99245	1.68	84.0756
D07_M_0	-7	2023-10-24	7	M	0	17.3	1127	9.2	8.39	90.1	0.1815	0.454931	25.0215	1.62202	26.6435	1.305	0.105	8.04598	2.22447	1.64	82.0738
D16_M_0	-7	2023-10-24	16	M	0	18.1	1112	9.32	9.78	102	0.1265	0.221633	23.2305	2.48447	25.715	0.825	0.33	40	2.2015	1.68	84.0756
D10_NM_2	-7	2023-10-24	10	NM	2	18.3	1079	9.02	9.06	95.8	0.0715	2.49629	22.7977	2.19699	24.9947	3.54	0.995	28.1073	4.39163	1.92	96.0864
D13_NM_2	-7	2023-10-24	13	NM	2	17.2	1106	8.91	8.86	91.5	0.0715	2.49629	23.2545	1.79451	25.049	2.255	0.545	24.1685	3.08888	1.08	54.0486
D21_NM_2	-7	2023-10-24	21	NM	2	18.5	1112	9.01	9.42	100.2	0.1815	1.27148	27.7023	4.15189	31.8541	2.16	0.88	40.7407	2.90261	2.2	110.099
D04_M_2	-7	2023-10-24	4	M	2	17.2	1065	9.2	10.21	106.5	0.0715	0.221633	23.3746	2.0245	25.3991	0.5	0.24	48	1.3452	1.44	72.0648
D06_M_2	-7	2023-10-24	6	M	2	17.4	1037	9.33	11.04	118.9	0.0715	0.221633	18.2413	1.85201	20.0933	0.475	0.03	6.31579	2.42024	1.16	58.0522
D09_M_2	-7	2023-10-24	9	M	2	17.9	1071	9.28	10.32	109.5	0.1265	0.338282	24.1688	1.39203	25.5609	0.885	0.42	47.4576	1.71585	1.48	74.0666
D02_NM_20	-7	2023-10-24	2	NM	20	17.3	1081	9.27	11.33	119	0.1815	0.279958	21.7021	1.50703	23.2091	1.425	0.12	8.42105	3.19755	1.4	70.063
D14_NM_20	-7	2023-10-24	14	NM	20	17.9	1106	9.18	11.35	121.6	0.1265	2.84624	25.8815	2.19699	28.0785	1.31	0.385	29.3893	2.34667	1.44	72.0648
D24_NM_20	-7	2023-10-24	24	NM	20	19.3	1144	8.99	9.04	97.7	0.0715	2.26299	27.6899	2.13949	29.8294	3.295	1.16	35.2049	4.31208	2.2	110.099
D12_M_20	-7	2023-10-24	12	M	20	17.4	1047	9.25	10	105	0.2365	0.454931	23.5697	1.56452	25.1343	1.775	0.575	32.3944	1.89805	1.6	80.072
D15_M_20	-7	2023-10-24	15	M	20	17.9	1075	9.24	10.7	113.5	0.0715	0.396607	27.2616	1.27704	28.5386	1.835	0.925	50.4087	2.43066	1.52	76.0684
D19_M_20	-7	2023-10-24	19	M	20	18.5	1133	9.34	9.7	103.7	0.3465	6.87063	23.7184	1.50703	25.2254	1.11	0.39	35.1351	1.0251	1.76	88.0792
D05_NM_200	-7	2023-10-24	5	NM	200	17	1060	8.96	8.96	92.9	0.1265	0.279958	23.4089	0.759565	24.1684	1.875	0.785	41.8667	3.0803	1.88	94.0846
D08_NM_200	-7	2023-10-24	8	NM	200	17.5	1102	9.08	9.75	102.5	0.1815	0.571581	24.5513	1.67952	26.2308	1.96	0.365	18.6224	2.70352	1.6	80.072
D18_NM_200	-7	2023-10-24	18	NM	200	17.6	1150	8.98	8.74	91.9	0.1815	1.03818	28.3376	1.62202	29.9596	4.76	1.275	26.7857	9.03344	1.88	94.0846
D11_M_200	-7	2023-10-24	11	M	200	17.7	1058	9.2	9.58	101.1	0.1815	0.338282	23.3898	1.967	25.3568	0.96	0.305	31.7708	1.95272	1.56	78.0702
D20_M_200	-7	2023-10-24	20	M	200	18.6	1102	9.16	9.97	107.3	0.1265	0.863203	23.9704	2.19699	26.1674	1.435	0.38	26.4808	1.64529	2	100.09
D23_M_200	-7	2023-10-24	23	M	200	18.7	1143	9.17	9.94	106.6	0.1815	0.68823	26.7841	4.15189	30.936	1.49	1.08	72.4832	1.44894	1.92	96.0864
D01_NM_0	30	2023-11-27	1	NM	0	11.9	1172	9.21	12.11	111.1	0.165	0.612408	23.4055	2.47237	25.8779	2.515	0.9	35.7853	1.4352	1.24	62.0558
D17_NM_0	30	2023-11-27	17	NM	0	12.2	1253	8.82	10.78	100	0.77	0.962355	24.8966	0.344982	25.2416	2.436	1.036	42.5287	4.32278	2.12	106.095
D22_NM_0	30	2023-11-27	22	NM	0	12.7	1277	8.08	10.93	103.3	0.33	0.554083	31.1426	1.60991	32.7525	1.03158	0.968421	93.8776	1.72572	1.48	74.0666
D03_M_0	30	2023-11-27	3	M	0	12.1	1204	9.32	12.29	115.1	0.275	0.320785	24.4973	0.57497	25.0723	0.306667	0.186667	60.8696	0.821269	1.4	70.063
D07_M_0	30	2023-11-27	7	M	0	12	1215	9.4	12.14	113.1	0.495	0.495759	30.0233	0.74746	30.7708	0.6	0.445	74.1667	2.22238	1.28	64.0576
D16_M_0	30	2023-11-27	16	M	0	12.1	1184	9.56	13.83	129.4	0.33	0.495759	29.4554	1.03495	30.4903	0.735294	0.717647	97.6	1.70903	1.2	60.054
D10_NM_2	30	2023-11-27	10	NM	2	12.4	1195	8.89	11.86	111.9	0.22	0.437434	27.2855	0.862454	28.1479	2.04444	0.766667	37.5	1.50671	1.8	90.081
D13_NM_2	30	2023-11-27	13	NM	2	11.7	1238	8.94	11.03	103	0.495	0.729057	23.0899	0.057497	23.1474	1.76	0.62	35.2273	1.173	1.64	82.0738
D21_NM_2	30	2023-11-27	21	NM	2	13.6	1226	9.42	11.88	114	0.33	0.670732	25.5943	0.632466	26.2267	0.805556	0.494444	61.3793	1.63987	1.8	90.081
D04_M_2	30	2023-11-27	4	M	2	11.8	1157	9.51	12.9	119.8	0.385	0.37911	27.6777	0.287485	27.9652	0.26	0.21	80.7692	0.573293	1.12	56.0504
D06_M_2	30	2023-11-27	6	M	2	11.9	1161	9.06	11.2	103.7	0.495	0.320785	20.6103	0.344982	20.9553	0.16	0.096	60	1.11148	1.72	86.0774
D09_M_2	30	2023-11-27	9	M	2	11.9	1170	9.47	12.05	112.1	0.55	0.670732	25.2007	0.632466	25.8331	0.388	0.348	89.6907	1.13244	1.08	54.0486
D02_NM_20	30	2023-11-27	2	NM	20	12	1186	9.09	11.45	106.5	0.495	1.5456	25.331	1.8974	27.2284	1.55333	0.6	38.6266	1.75821	1.2	60.054
D14_NM_20	30	2023-11-27	14	NM	20	12.2	1184	9.12	11.47	107.8	0.55	0.670732	24.1718	0.287485	24.4593	1.56316	0.536842	34.3434	1.55062	1.32	66.0594
D24_NM_20	30	2023-11-27	24	NM	20	12.9	1272	8.9	11.14	106	0.385	0.845706	28.4728	0.977448	29.4502	1.71111	0.811111	47.4026	0.590341	1.96	98.0882
D12_M_20	30	2023-11-27	12	M	20	11.6	1137	9.33	11.85	110.6	0.385	0.37911	21.8379	0.229988	22.0679	0.65	0.394444	60.6838	0.799375	1.4	70.063
D15_M_20	30	2023-11-27	15	M	20	12	1134	9.55	13.27	123.3	0.275	0.554083	20.6351	0.229988	20.8651	0.79	0.79	100	1.51857	1.04	52.0468
D19_M_20	30	2023-11-27	19	M	20	13.1	1226	9.42	11.96	115.6	0.33	0.729057	25.4195	0.114994	25.5345	0.7	0.583333	83.3333	1.38643	1.28	64.0576
D05_NM_200	30	2023-11-27	5	NM	200	11.8	1197	8.8	10.47	97	0.44	0.37911	34.6064	0.114994	34.7214	0.345	0.335	97.1014	0.404299	1.96	98.0882
D08_NM_200	30	2023-11-27	8	NM	200	12.4	1209	8.83	11.5	107.1	0.605	0.37911	30.3646	0.459976	30.8245	1.15	0.59	51.3043	1.39645	1.64	82.0738
D18_NM_200	30	2023-11-27	18	NM	200	11.6	1275	8.67	10.29	95.6	0.385	1.13733	31.5901	0.57497	32.1651	1.72105	1.22632	71.2538	2.60374	2.24	112.101
D11_M_200	30	2023-11-27	11	M	200	11.9	1168	9.04	11.37	106.2	0.66	0.495759	26.1087	0.689963	26.7986	1.265	0.79	62.4506	1.00992	1.52	76.0684
D20_M_200	30	2023-11-27	20	M	200	13.5	1170	9.38	11.07	115.6	0.605	1.66225	28.2944	0.57497	28.8694	0.322222	0.305556	94.8276	0.501288	1.08	54.0486
D23_M_200	30	2023-11-27	23	M	200	13.8	1212	9.45	13.41	131	0.385	0.612408	30.765	0.57497	31.34	0.652941	0.594118	90.991	1.56631	1.16	58.0522
D01_NM_0	90	2024-01-29	1	NM	0	12.2	1270	8.18	11.55	105.8	0.182294	0.787381	23.7695	2.52987	26.2993	1.524	1.06	69.5538	0.952002	1.16	58.0522
D17_NM_0	90	2024-01-29	17	NM	0	12	1318	8.33	12.35	112.9	0.338547	0.37911	29.4498	17.9965	47.4464	1.07826	0.834783	77.4194	1.28156	1.76	88.0792
D22_NM_0	90	2024-01-29	22	NM	0	12.2	1352	8.34	11.2	104.9	0.0781262	0.495759	31.1093	2.01239	33.1216	1.175	0.532143	45.2888	1.55117	1.44	72.0648
D03_M_0	90	2024-01-29	3	M	0	12.3	1268	8.45	11.64	108.1	0.13021	0.437434	31.9038	2.70236	34.6062	1.32	1.305	98.8636	0.755059	0.92	46.0414
D07_M_0	90	2024-01-29	7	M	0	12.4	1268	8.92	12.35	112.9	<0,03	0.204136	26.9382	2.52987	29.4681	0.65	0.4375	67.3077	0.725182	0.76	38.0342
D16_M_0	90	2024-01-29	16	M	0	12	1226	8.4	13.35	123.3	0.234379	0.26246	26.5408	4.36977	30.9105	0.2875	0.26875	93.4783	0.727643	0.68	34.0306
D10_NM_2	90	2024-01-29	10	NM	2	11.9	1205	8.26	11.9	108.7	0.234379	0.320785	26.4009	5.00223	31.4031	1.51818	0.568182	37.4251	0.954879	1.04	52.0468
D13_NM_2	90	2024-01-29	13	NM	2	12.1	1309	8.32	11.55	106.4	<0,03	0.554083	27.6993	9.25701	36.9563	1.11852	0.725926	64.9007	0.885507	1.36	68.0612
D21_NM_2	90	2024-01-29	21	NM	2	12.2	1302	8.33	11.37	104.2	<0,03	0.612408	26.0256	2.18488	28.2105	1.04815	0.555556	53.0035	2.10641	2.16	108.097
D04_M_2	90	2024-01-29	4	M	2	12.2	1240	8.6	12.36	112.7	0.0781262	0.204136	28.042	2.41487	30.4568	0.530435	0.413043	77.8689	1.81819	1.12	56.0504
D06_M_2	90	2024-01-29	6	M	2	12.3	1256	8.24	11.94	109.8	0.182294	0.204136	27.6075	2.24238	29.8499	0.416667	0.266667	64	0.961868	1.48	74.0666
D09_M_2	90	2024-01-29	9	M	2	12.2	1247	8.69	13.3	119.8	0.13021	0.204136	28.1356	4.31227	32.4479	0.743478	0.6	80.7018	0.928345	0.88	44.0396
D02_NM_20	90	2024-01-29	2	NM	20	12.3	1268	8.03	11.42	104.9	0.182294	0.554083	30.1086	2.87485	32.9834	1.26667	0.770833	60.8553	1.9193	1.52	76.0684
D14_NM_20	90	2024-01-29	14	NM	20	12.2	1268	8.5	11.51	106	0.13021	0.612408	24.3529	14.0868	38.4396	1.71538	0.869231	50.6726	0.848931	1.12	56.0504
D24_NM_20	90	2024-01-29	24	NM	20	12.2	1312	8.75	12.96	119.5	0.234379	0.495759	31.803	2.81735	34.6203	2.00741	0.985185	49.0775	0.610829	1.4	70.063
D12_M_20	90	2024-01-29	12	M	20	11.9	1183	8.14	12.65	116.4	<0,03	0.670732	27.3032	4.31227	31.6154	0.788235	0.594118	75.3731	0.907786	0.8	40.036
D15_M_20	90	2024-01-29	15	M	20	12.2	1200	8.77	12.39	115.2	0.286463	0.670732	26.5937	9.02702	35.6207	0.489286	0.403571	82.4818	0.762	0.76	38.0342
D19_M_20	90	2024-01-29	19	M	20	12.3	1272	8.94	11.96	111.7	<0,03	0.26246	25.2452	9.77448	35.0197	0.245833	0.175	71.1864	0.676621	0.84	42.0378
D05_NM_200	90	2024-01-29	5	NM	200	12.1	1263	8.06	11.23	102.5	0.182294	0.787381	32.0578	2.18488	34.2427	0.940909	0.740909	78.744	3.01788	5.04	252.227
D08_NM_200	90	2024-01-29	8	NM	200	12.3	1278	8.2	11.45	108.2	0.182294	0.26246	32.2459	2.75985	35.0057	0.965	0.71	73.5751	1.51787	1.6	80.072
D18_NM_200	90	2024-01-29	18	NM	200	12	1336	8.19	11.38	104.9	0.0781262	0.612408	31.069	9.94697	41.016	1.12	0.756	67.5	2.60677	1.8	90.081
D11_M_200	90	2024-01-29	11	M	200	11.9	1235	8.21	11.73	107.3	0.338547	0.787381	33.8148	2.58736	36.4022	0.725	0.62	85.5172	2.86699	1.28	64.0576
D20_M_200	90	2024-01-29	20	M	200	12.2	1219	9.15	12.75	118	<0,03	0.320785	29.508	17.5366	47.0446	0.485714	0.442857	91.1765	4.16882	1.52	76.0684
D23_M_200	90	2024-01-29	23	M	200	12.2	1257	8.94	13.07	122.5	0.0781262	0.495759	32.4668	2.47237	34.9392	0.408	0.404	99.0196	1.5005	0.76	38.0342

## Sheet: Org. matter Decomposition
Sampling date	Day relative to first application	Cosm number	Macrophyte condition	Difenoconazole concentration (µg/L)	Container (g)	Container + OM final (g)	OM final (g)	OM initial (10 g) - OM final (g)	mean % decomp_replicates
2023-11-28	30	3	M	0	6.06	12.9	6.84	3.16	27.1667
2023-11-28	30	7	M	0	5.96	14	8.04	1.96
2023-11-28	30	16	M	0	5.98	12.95	6.97	3.03
2023-11-28	30	4	M	2	6.08	13.09	7.01	2.99	29.3667
2023-11-28	30	6	M	2	5.96	12.93	6.97	3.03
2023-11-28	30	9	M	2	5.96	13.17	7.21	2.79
2023-11-28	30	12	M	20	6.12	13.25	7.13	2.87	28.9
2023-11-28	30	15	M	20	6.1	13.06	6.96	3.04
2023-11-28	30	19	M	20	6.01	13.25	7.24	2.76
2023-11-28	30	11	M	200	6.14	13.13	6.99	3.01	26.9333
2023-11-28	30	20	M	200	5.96	12.94	6.98	3.02
2023-11-28	30	23	M	200	6.2	14.15	7.95	2.05
2023-11-28	30	1	NM	0	6.06	14.36	8.3	1.7	20.4667
2023-11-28	30	17	NM	0	5.98	13.71	7.73	2.27
2023-11-28	30	22	NM	0	6.15	13.98	7.83	2.17
2023-11-28	30	10	NM	2	5.96	13.9	7.94	2.06	22.0667
2023-11-28	30	13	NM	2	6.1	13.88	7.78	2.22
2023-11-28	30	21	NM	2	6.14	13.8	7.66	2.34
2023-11-28	30	2	NM	20	6.06	13.93	7.87	2.13	19.9667
2023-11-28	30	14	NM	20	6.07	14.5	8.43	1.57
2023-11-28	30	24	NM	20	6.1	13.81	7.71	2.29
2023-11-28	30	5	NM	200	6.03	12.78	6.75	3.25	23.8667
2023-11-28	30	8	NM	200	5.96	13.87	7.91	2.09
2023-11-28	30	18	NM	200	5.95	14.13	8.18	1.82
2024-02-02	90	3	M	0	6.06	12.68	6.62	3.38	31.9333
2024-02-02	90	7	M	0	5.96	12.81	6.85	3.15
2024-02-02	90	16	M	0	5.98	12.93	6.95	3.05
2024-02-02	90	1	NM	0	6.06	12.8	6.74	3.26	32.2667
2024-02-02	90	17	NM	0	5.98	12.85	6.87	3.13
2024-02-02	90	22	NM	0	6.15	12.86	6.71	3.29
2024-02-02	90	4	M	2	6.08	12.06	5.98	4.02	35.1
2024-02-02	90	6	M	2	5.96	12.86	6.9	3.1
2024-02-02	90	9	M	2	5.96	12.55	6.59	3.41
2024-02-02	90	10	NM	2	5.96	12.82	6.86	3.14	29.2667
2024-02-02	90	13	NM	2	6.1	13.46	7.36	2.64
2024-02-02	90	21	NM	2	6.14	13.14	7	3
2024-02-02	90	12	M	20	6.12	12.54	6.42	3.58	35.7667
2024-02-02	90	15	M	20	6.1	12.09	5.99	4.01
2024-02-02	90	19	M	20	6.01	12.87	6.86	3.14
2024-02-02	90	2	NM	20	6.06	13	6.94	3.06	28.7667
2024-02-02	90	14	NM	20	6.07	13.38	7.31	2.69
2024-02-02	90	24	NM	20	6.1	13.22	7.12	2.88
2024-02-02	90	11	M	200	6.14	12.93	6.79	3.21	31.9333
2024-02-02	90	20	M	200	5.96	12.21	6.25	3.75
2024-02-02	90	23	M	200	6.2	13.58	7.38	2.62
2024-02-02	90	5	NM	200	6.03	12.27	6.24	3.76	34.3
2024-02-02	90	8	NM	200	5.96	12.54	6.58	3.42
2024-02-02	90	18	NM	200	5.95	12.84	6.89	3.11
